# Supplementary material for: Strong synergy between gold nanoparticles and cobalt porphyrin induces highly efficient photocatalytic hydrogen evolution
Source: Nat Commun. 2023 Mar 18;14:1528. doi: 10.1038/s41467-023-37271-9 (PMC10024688; doi:10.1038/s41467-023-37271-9)
Supplement: Supplementary file 3 — Source Data [file 41467_2023_37271_MOESM3_ESM.xlsx]

## Sheet: Figure 1c
Wavelength (nm)	CoTPyP	Wavelength (nm)	AuNP	Wavelength (nm)	AuNP@CoTPyP
350	0.0001464	350	0.00931	350	0.04363
351	9.76e-05	351	0.00934	351	0.04331
352	8.56e-05	352	0.00937	352	0.04303
353	1.24e-05	353	0.00934	353	0.04295
354	-1.84e-05	354	0.0094	354	0.04272
355	-6e-06	355	0.00926	355	0.04244
356	-3.68e-05	356	0.00948	356	0.04229
357	-3.68e-05	357	0.00928	357	0.04222
358	-8.56e-05	358	0.00925	358	0.04239
359	-9.16e-05	359	0.00926	359	0.04218
360	-4.88e-05	360	0.00917	360	0.04161
361	-9.76e-05	361	0.00941	361	0.04155
362	-0.00011	362	0.00917	362	0.04141
363	-0.00011	363	0.00912	363	0.04124
364	-7.92e-05	364	0.00919	364	0.0412
365	-7.92e-05	365	0.00915	365	0.04088
366	-0.000128	366	0.00906	366	0.04091
367	-0.0001036	367	0.00912	367	0.04068
368	-7.32e-05	368	0.00893	368	0.04053
369	-7.32e-05	369	0.00915	369	0.04014
370	-6.12e-05	370	0.00905	370	0.03987
371	-0.0001524	371	0.00894	371	0.0398
372	-4.88e-05	372	0.00894	372	0.03987
373	-8.56e-05	373	0.00891	373	0.03958
374	-5.48e-05	374	0.00888	374	0.03938
375	8.56e-05	375	0.00873	375	0.03919
376	3.68e-05	376	0.00893	376	0.03883
377	-1.84e-05	377	0.00893	377	0.03856
378	7.32e-05	378	0.00886	378	0.03874
379	9.16e-05	379	0.00886	379	0.03835
380	0.000116	380	0.00893	380	0.03821
381	0.0001524	381	0.00876	381	0.038
382	0.0002564	382	0.00877	382	0.03775
383	0.0002564	383	0.00877	383	0.03752
384	0.0003784	384	0.0088	384	0.03732
385	0.0004576	385	0.00865	385	0.03704
386	0.0005616	386	0.00855	386	0.03689
387	0.0006652	387	0.00868	387	0.03674
388	0.0007936	388	0.00855	388	0.03653
389	0.0009276	389	0.00861	389	0.03621
390	0.00101	390	0.00848	390	0.03609
391	0.00125	391	0.00861	391	0.03596
392	0.00146	392	0.00861	392	0.03572
393	0.00164	393	0.00847	393	0.03537
394	0.00191	394	0.00855	394	0.03523
395	0.00219	395	0.00853	395	0.03494
396	0.0025	396	0.0085	396	0.03472
397	0.00284	397	0.00842	397	0.03456
398	0.00326	398	0.00836	398	0.03432
399	0.00363	399	0.00839	399	0.03418
400	0.00407	400	0.0083	400	0.03388
401	0.00448	401	0.00832	401	0.03369
402	0.00493	402	0.00839	402	0.03363
403	0.00547	403	0.00829	403	0.03337
404	0.00599	404	0.00826	404	0.03316
405	0.00651	405	0.00822	405	0.03299
406	0.00717	406	0.00824	406	0.03265
407	0.00795	407	0.00821	407	0.03236
408	0.00881	408	0.0083	408	0.03228
409	0.00979	409	0.00821	409	0.03215
410	0.01094	410	0.00822	410	0.0319
411	0.0123	411	0.00813	411	0.03178
412	0.01391	412	0.00816	412	0.03154
413	0.01577	413	0.00816	413	0.03139
414	0.01795	414	0.00813	414	0.0312
415	0.0204	415	0.00812	415	0.03107
416	0.02333	416	0.00804	416	0.0309
417	0.02655	417	0.0081	417	0.03064
418	0.03036	418	0.00807	418	0.03042
419	0.03466	419	0.00803	419	0.03037
420	0.03939	420	0.00803	420	0.03017
421	0.04362	421	0.00809	421	0.02997
422	0.04705	422	0.00796	422	0.02987
423	0.04926	423	0.00807	423	0.02965
424	0.05012	424	0.00801	424	0.02945
425	0.04927	425	0.00807	425	0.02927
426	0.0476	426	0.00803	426	0.02923
427	0.04507	427	0.00795	427	0.02909
428	0.04204	428	0.00795	428	0.02898
429	0.03875	429	0.00796	429	0.02874
430	0.03533	430	0.00793	430	0.02874
431	0.03201	431	0.00801	431	0.02855
432	0.02872	432	0.00806	432	0.02839
433	0.0257	433	0.00804	433	0.02837
434	0.02292	434	0.00798	434	0.02812
435	0.02039	435	0.00807	435	0.02809
436	0.01816	436	0.00803	436	0.02803
437	0.01616	437	0.00807	437	0.02783
438	0.01444	438	0.00803	438	0.02763
439	0.0129	439	0.00803	439	0.02755
440	0.01152	440	0.00801	440	0.02759
441	0.01036	441	0.00798	441	0.02733
442	0.00922	442	0.00801	442	0.02724
443	0.00831	443	0.00804	443	0.02707
444	0.00747	444	0.00807	444	0.02697
445	0.0066	445	0.00801	445	0.02685
446	0.00584	446	0.00806	446	0.02681
447	0.00514	447	0.00803	447	0.0265
448	0.00449	448	0.00795	448	0.0264
449	0.00384	449	0.00801	449	0.02633
450	0.00324	450	0.00812	450	0.02625
451	0.00265	451	0.00798	451	0.02611
452	0.00216	452	0.00815	452	0.026
453	0.00159	453	0.00809	453	0.02602
454	0.00116	454	0.00815	454	0.02583
455	0.0007628	455	0.00812	455	0.02573
456	0.000348	456	0.00816	456	0.02565
457	3.68e-05	457	0.00821	457	0.0256
458	-0.0002564	458	0.00826	458	0.0256
459	-0.0005064	459	0.00826	459	0.0255
460	-0.0007812	460	0.00829	460	0.02547
461	-0.0008912	461	0.00829	461	0.0255
462	-0.00109	462	0.0083	462	0.02553
463	-0.0012	463	0.00835	463	0.0255
464	-0.00132	464	0.00833	464	0.02542
465	-0.00139	465	0.00841	465	0.02546
466	-0.00145	466	0.00847	466	0.02549
467	-0.00154	467	0.00847	467	0.02553
468	-0.00158	468	0.00851	468	0.02567
469	-0.00164	469	0.00855	469	0.02566
470	-0.00164	470	0.00859	470	0.02576
471	-0.00168	471	0.00865	471	0.02591
472	-0.00173	472	0.00867	472	0.02598
473	-0.00175	473	0.0087	473	0.02614
474	-0.00177	474	0.00876	474	0.02626
475	-0.00178	475	0.00886	475	0.02641
476	-0.0018	476	0.00893	476	0.0266
477	-0.00183	477	0.00903	477	0.02684
478	-0.00184	478	0.00908	478	0.02708
479	-0.00187	479	0.00909	479	0.02733
480	-0.00187	480	0.00923	480	0.02757
481	-0.00191	481	0.00943	481	0.02796
482	-0.00191	482	0.00943	482	0.02822
483	-0.00195	483	0.00949	483	0.02852
484	-0.00195	484	0.00963	484	0.0289
485	-0.00195	485	0.00964	485	0.02936
486	-0.00196	486	0.00978	486	0.02975
487	-0.00197	487	0.00984	487	0.03032
488	-0.00196	488	0.00998	488	0.03082
489	-0.00195	489	0.01012	489	0.03128
490	-0.00194	490	0.01021	490	0.03183
491	-0.00197	491	0.01032	491	0.03244
492	-0.00193	492	0.01047	492	0.03304
493	-0.00193	493	0.01064	493	0.03355
494	-0.0019	494	0.01067	494	0.03439
495	-0.00189	495	0.01082	495	0.03505
496	-0.00189	496	0.01096	496	0.03556
497	-0.00189	497	0.01106	497	0.03641
498	-0.00189	498	0.01125	498	0.03709
499	-0.00188	499	0.01137	499	0.03778
500	-0.00189	500	0.01151	500	0.03853
501	-0.00187	501	0.01169	501	0.03925
502	-0.00185	502	0.01186	502	0.03999
503	-0.00189	503	0.01198	503	0.04075
504	-0.00186	504	0.01213	504	0.04135
505	-0.00181	505	0.01225	505	0.04211
506	-0.00184	506	0.01239	506	0.04277
507	-0.00181	507	0.01248	507	0.04342
508	-0.00182	508	0.01266	508	0.04411
509	-0.00184	509	0.01273	509	0.0447
510	-0.00179	510	0.01289	510	0.04525
511	-0.00178	511	0.01292	511	0.04586
512	-0.00174	512	0.01305	512	0.04637
513	-0.00174	513	0.01317	513	0.04687
514	-0.0017	514	0.01321	514	0.04731
515	-0.00168	515	0.01334	515	0.04771
516	-0.00164	516	0.0134	516	0.04807
517	-0.00162	517	0.0135	517	0.04842
518	-0.00155	518	0.01346	518	0.04872
519	-0.0015	519	0.0135	519	0.04896
520	-0.00143	520	0.01347	520	0.04913
521	-0.00133	521	0.01354	521	0.04927
522	-0.00126	522	0.0135	522	0.04937
523	-0.00115	523	0.0135	523	0.04942
524	-0.0009888	524	0.01341	524	0.04942
525	-0.0009156	525	0.01331	525	0.04942
526	-0.0007752	526	0.01326	526	0.04937
527	-0.0006532	527	0.01321	527	0.04924
528	-0.0005128	528	0.01311	528	0.0491
529	-0.0003844	529	0.01296	529	0.04894
530	-0.000244	530	0.01283	530	0.04875
531	-0.000116	531	0.01273	531	0.0484
532	0	532	0.01251	532	0.04809
533	0.000128	533	0.01233	533	0.04775
534	0.0002504	534	0.01218	534	0.04735
535	0.0003356	535	0.01202	535	0.04703
536	0.0004028	536	0.01187	536	0.04662
537	0.0004516	537	0.01169	537	0.04617
538	0.000482	538	0.01157	538	0.04571
539	0.000482	539	0.01132	539	0.04526
540	0.0005004	540	0.01119	540	0.04481
541	0.0004576	541	0.01096	541	0.04433
542	0.0004272	542	0.01076	542	0.0438
543	0.000348	543	0.01054	543	0.04337
544	0.0002748	544	0.01028	544	0.04281
545	0.0001952	545	0.01013	545	0.04234
546	9.16e-05	546	0.00995	546	0.04179
547	-1.84e-05	547	0.00971	547	0.04126
548	-0.0001036	548	0.00945	548	0.04077
549	-0.0002076	549	0.00925	549	0.04022
550	-0.0002992	550	0.00905	550	0.03975
551	-0.0004088	551	0.00882	551	0.03923
552	-0.0005128	552	0.00862	552	0.03873
553	-0.0006288	553	0.00842	553	0.03816
554	-0.000702	554	0.00821	554	0.03779
555	-0.0008116	555	0.00798	555	0.03729
556	-0.0009216	556	0.00784	556	0.03687
557	-0.00102	557	0.00763	557	0.03637
558	-0.0011	558	0.00749	558	0.03594
559	-0.00115	559	0.00734	559	0.03555
560	-0.00125	560	0.00714	560	0.03509
561	-0.0013	561	0.00693	561	0.03471
562	-0.0014	562	0.00676	562	0.03434
563	-0.00144	563	0.00658	563	0.03394
564	-0.00151	564	0.00642	564	0.03362
565	-0.00157	565	0.00632	565	0.03325
566	-0.0016	566	0.00615	566	0.03293
567	-0.00162	567	0.00594	567	0.03268
568	-0.00165	568	0.00588	568	0.03235
569	-0.0017	569	0.00575	569	0.03203
570	-0.00172	570	0.00563	570	0.0318
571	-0.00178	571	0.00546	571	0.03151
572	-0.00181	572	0.00536	572	0.03128
573	-0.00183	573	0.00525	573	0.03104
574	-0.00187	574	0.0051	574	0.03081
575	-0.0019	575	0.00496	575	0.03063
576	-0.00191	576	0.00488	576	0.03043
577	-0.00195	577	0.00481	577	0.03024
578	-0.00198	578	0.0047	578	0.03004
579	-0.00199	579	0.00455	579	0.02989
580	-0.00201	580	0.00436	580	0.02974
581	-0.00203	581	0.00435	581	0.02963
582	-0.00207	582	0.00423	582	0.02944
583	-0.00209	583	0.00412	583	0.02933
584	-0.00207	584	0.00401	584	0.0292
585	-0.00211	585	0.00398	585	0.02908
586	-0.00209	586	0.00386	586	0.02902
587	-0.00212	587	0.0038	587	0.02896
588	-0.00214	588	0.00371	588	0.02879
589	-0.00217	589	0.00363	589	0.02872
590	-0.00219	590	0.00357	590	0.02872
591	-0.00223	591	0.00349	591	0.02859
592	-0.00223	592	0.00348	592	0.02858
593	-0.00223	593	0.0034	593	0.02854
594	-0.00226	594	0.00328	594	0.02848
595	-0.00228	595	0.00327	595	0.02841
596	-0.0023	596	0.00317	596	0.02844
597	-0.00233	597	0.0031	597	0.02837
598	-0.00235	598	0.00302	598	0.02835
599	-0.00236	599	0.00296	599	0.02828
600	-0.00229	600	0.00299	600	0.02844
601	-0.00232	601	0.00298	601	0.02845
602	-0.00231	602	0.0029	602	0.02844
603	-0.00233	603	0.00276	603	0.02844
604	-0.00237	604	0.00281	604	0.02841
605	-0.00237	605	0.00278	605	0.0284
606	-0.00237	606	0.00267	606	0.02839
607	-0.0024	607	0.00267	607	0.02844
608	-0.00238	608	0.00264	608	0.02835
609	-0.00242	609	0.00253	609	0.02835
610	-0.00242	610	0.00253	610	0.0284
611	-0.00244	611	0.00246	611	0.02838
612	-0.00244	612	0.0024	612	0.02836
613	-0.00245	613	0.00243	613	0.02837
614	-0.00245	614	0.00236	614	0.02839
615	-0.00244	615	0.00236	615	0.02838
616	-0.00245	616	0.00238	616	0.02835
617	-0.00245	617	0.0022	617	0.0284
618	-0.00246	618	0.00218	618	0.02834
619	-0.00247	619	0.00214	619	0.02835
620	-0.00247	620	0.00212	620	0.02831
621	-0.0025	621	0.00209	621	0.02824
622	-0.00251	622	0.00209	622	0.02826
623	-0.00248	623	0.00209	623	0.02824
624	-0.0025	624	0.00204	624	0.02826
625	-0.00251	625	0.00198	625	0.02823
626	-0.00252	626	0.00194	626	0.02821
627	-0.00251	627	0.00185	627	0.02818
628	-0.0025	628	0.00189	628	0.02815
629	-0.00253	629	0.00182	629	0.02812
630	-0.00252	630	0.00183	630	0.02809
631	-0.00252	631	0.0018	631	0.02806
632	-0.00251	632	0.00176	632	0.02801
633	-0.00251	633	0.00177	633	0.02799
634	-0.00251	634	0.00169	634	0.02794
635	-0.0025	635	0.00168	635	0.02791
636	-0.0025	636	0.00165	636	0.02788
637	-0.0025	637	0.00162	637	0.0278
638	-0.00251	638	0.00162	638	0.02779
639	-0.00251	639	0.00162	639	0.02772
640	-0.00251	640	0.00156	640	0.02765
641	-0.00251	641	0.00151	641	0.02757
642	-0.00252	642	0.00154	642	0.02751
643	-0.00253	643	0.00148	643	0.02743
644	-0.00254	644	0.00143	644	0.02736
645	-0.00255	645	0.00139	645	0.02731
646	-0.00255	646	0.00139	646	0.02725
647	-0.00255	647	0.00139	647	0.02716
648	-0.00255	648	0.00136	648	0.02708
649	-0.00255	649	0.00133	649	0.02702
650	-0.00256	650	0.00134	650	0.02691
651	-0.00255	651	0.00125	651	0.0268
652	-0.00255	652	0.00137	652	0.02673
653	-0.00254	653	0.00125	653	0.02659
654	-0.00254	654	0.00124	654	0.02651
655	-0.00255	655	0.00125	655	0.0264
656	-0.00255	656	0.00118	656	0.02632
657	-0.00254	657	0.00116	657	0.02619
658	-0.00258	658	0.00116	658	0.02614
659	-0.00259	659	0.00113	659	0.02604
660	-0.0026	660	0.0011	660	0.02582
661	-0.00259	661	0.00113	661	0.02579
662	-0.0026	662	0.00108	662	0.02573
663	-0.00258	663	0.00105	663	0.02559
664	-0.00258	664	0.00104	664	0.02554
665	-0.00257	665	0.00107	665	0.02538
666	-0.00256	666	0.00102	666	0.0253
667	-0.00253	667	0.00102	667	0.02523
668	-0.0025	668	0.00104	668	0.02512
669	-0.0025	669	0.00102	669	0.02502
670	-0.00247	670	0.00102	670	0.02494
671	-0.00248	671	0.00101	671	0.0248
672	-0.0025	672	0.000992	672	0.02472
673	-0.0025	673	0.000946	673	0.02456
674	-0.00249	674	0.000961	674	0.02441
675	-0.00249	675	0.000931	675	0.02428
676	-0.0025	676	0.000961	676	0.02409
677	-0.0025	677	0.000916	677	0.02397
678	-0.0025	678	0.0009	678	0.02391
679	-0.00251	679	0.0009	679	0.02379
680	-0.00251	680	0.0009	680	0.0236
681	-0.00253	681	0.0009	681	0.0235
682	-0.00253	682	0.000854	682	0.02336
683	-0.00252	683	0.000778	683	0.02327
684	-0.00254	684	0.000854	684	0.02312
685	-0.00255	685	0.000809	685	0.023
686	-0.00254	686	0.000793	686	0.02291
687	-0.00253	687	0.000763	687	0.02279
688	-0.00253	688	0.000702	688	0.02266
689	-0.00254	689	0.000793	689	0.02251
690	-0.00255	690	0.000763	690	0.0224
691	-0.00253	691	0.000717	691	0.02226
692	-0.00254	692	0.000702	692	0.02211
693	-0.00251	693	0.000717	693	0.02198
694	-0.00252	694	0.000717	694	0.02187
695	-0.00252	695	0.000717	695	0.02179
696	-0.00251	696	0.000687	696	0.02164
697	-0.00253	697	0.000702	697	0.02155
698	-0.00255	698	0.000671	698	0.02137
699	-0.00253	699	0.000687	699	0.02125
700	-0.00251	700	0.000671	700	0.02115
701	-0.00256	701	0.000626	701	0.02106
702	-0.00253	702	0.000626	702	0.02091
703	-0.00253	703	0.000641	703	0.02075
704	-0.00254	704	0.000626	704	0.02065
705	-0.00255	705	0.00058	705	0.02054
706	-0.00255	706	0.000595	706	0.02044
707	-0.00254	707	0.000656	707	0.02028
708	-0.00253	708	0.000626	708	0.02012
709	-0.00255	709	0.00058	709	0.02002
710	-0.00255	710	0.000595	710	0.01993
711	-0.00253	711	0.000565	711	0.01979
712	-0.00255	712	0.000549	712	0.01972
713	-0.00253	713	0.000519	713	0.01959
714	-0.00251	714	0.000565	714	0.01944
715	-0.0025	715	0.00058	715	0.01932
716	-0.00251	716	0.000519	716	0.01919
717	-0.00253	717	0.000549	717	0.01909
718	-0.0025	718	0.000549	718	0.01895
719	-0.00251	719	0.000504	719	0.01884
720	-0.00251	720	0.000504	720	0.01869
721	-0.00251	721	0.000504	721	0.01851
722	-0.00251	722	0.000519	722	0.01846
723	-0.00251	723	0.000458	723	0.01836
724	-0.00252	724	0.000519	724	0.01816
725	-0.00253	725	0.000443	725	0.01804
726	-0.00253	726	0.000427	726	0.01793
727	-0.00253	727	0.000473	727	0.01786
728	-0.00253	728	0.000458	728	0.01773
729	-0.00251	729	0.000443	729	0.01755
730	-0.00252	730	0.000427	730	0.01749
731	-0.00252	731	0.000443	731	0.01735
732	-0.00252	732	0.000473	732	0.01723
733	-0.00251	733	0.000412	733	0.01716
734	-0.0025	734	0.000412	734	0.01701
735	-0.00251	735	0.000427	735	0.01689
736	-0.0025	736	0.000397	736	0.0168
737	-0.0025	737	0.000366	737	0.01665
738	-0.0025	738	0.000351	738	0.01653
739	-0.0025	739	0.000351	739	0.01636
740	-0.00248	740	0.000351	740	0.01633
741	-0.0025	741	0.000397	741	0.01621
742	-0.00248	742	0.000366	742	0.01607
743	-0.00251	743	0.000366	743	0.0159
744	-0.00252	744	0.00032	744	0.01585
745	-0.00251	745	0.00032	745	0.01573
746	-0.00251	746	0.000381	746	0.01561
747	-0.00249	747	0.000381	747	0.01548
748	-0.00251	748	0.00032	748	0.01536
749	-0.0025	749	0.00029	749	0.01527
750	-0.00254	750	0.000305	750	0.01514
751	-0.00253	751	0.000336	751	0.01506
752	-0.00252	752	0.00032	752	0.01495
753	-0.00252	753	0.000259	753	0.01477
754	-0.0025	754	0.000229	754	0.01469
755	-0.0025	755	0.000275	755	0.01465
756	-0.00251	756	0.000336	756	0.01446
757	-0.00251	757	0.000336	757	0.01437
758	-0.00251	758	0.00032	758	0.01425
759	-0.0025	759	0.000351	759	0.01415
760	-0.00252	760	0.00032	760	0.01402
761	-0.00255	761	0.000259	761	0.0139
762	-0.00253	762	0.000244	762	0.01378
763	-0.00251	763	0.00032	763	0.01369
764	-0.00252	764	0.000275	764	0.01358
765	-0.00251	765	0.000244	765	0.01346
766	-0.00251	766	0.000275	766	0.01337
767	-0.00251	767	0.00029	767	0.01327
768	-0.00252	768	0.000244	768	0.01312
769	-0.00251	769	0.000183	769	0.01306
770	-0.00252	770	0.000244	770	0.01292
771	-0.00251	771	0.000259	771	0.01287
772	-0.00251	772	0.000183	772	0.01272
773	-0.0025	773	0.000183	773	0.01262
774	-0.00248	774	0.000275	774	0.0125
775	-0.00249	775	0.000229	775	0.0124
776	-0.0025	776	0.000198	776	0.01232
777	-0.0025	777	0.000229	777	0.01224
778	-0.00251	778	0.000198	778	0.01216
779	-0.0025	779	0.000153	779	0.01199
780	-0.0025	780	0.000229	780	0.01188
781	-0.0025	781	0.000198	781	0.01175
782	-0.00252	782	0.000183	782	0.01169
783	-0.00251	783	0.000168	783	0.01161
784	-0.00252	784	0.000198	784	0.01148
785	-0.00253	785	0.000137	785	0.0114
786	-0.00251	786	0.000153	786	0.01131
787	-0.00252	787	0.000259	787	0.01118
788	-0.00253	788	0.000168	788	0.01111
789	-0.00253	789	0.000168	789	0.011
790	-0.0025	790	0.000198	790	0.01095
791	-0.00253	791	0.000153	791	0.01083
792	-0.0025	792	0.000214	792	0.01075
793	-0.00251	793	0.000153	793	0.01068
794	-0.00249	794	0.000183	794	0.01059
795	-0.0025	795	0.000183	795	0.01055
796	-0.00249	796	0.000153	796	0.01039
797	-0.00249	797	0.000198	797	0.01031
798	-0.00251	798	0.000153	798	0.01019
799	-0.0025	799	0.000137	799	0.01009
800	-0.00248	800	0.000137	800	0.01004
801	-0.00249	801	0.000122	801	0.0099
802	-0.0025	802	0.000122	802	0.00983
803	-0.00248	803	0.000122	803	0.00978
804	-0.00248	804	0.000137	804	0.00963
805	-0.00248	805	9.2e-05	805	0.00958
806	-0.00248	806	0.000107	806	0.00948
807	-0.00247	807	0.000122	807	0.00941
808	-0.00249	808	0.000122	808	0.00936
809	-0.00247	809	7.6e-05	809	0.00929
810	-0.00245	810	9.2e-05	810	0.00921
811	-0.00245	811	7.6e-05	811	0.00911
812	-0.00245	812	6.1e-05	812	0.00903
813	-0.00245	813	9.2e-05	813	0.00896
814	-0.00243	814	7.6e-05	814	0.00888
815	-0.00242	815	0.000107	815	0.00882
816	-0.00242	816	4.6e-05	816	0.00873
817	-0.00242	817	6.1e-05	817	0.00865
818	-0.00244	818	7.6e-05	818	0.00858
819	-0.00242	819	0.000107	819	0.0085
820	-0.00242	820	7.6e-05	820	0.00842
821	-0.00244	821	0.000122	821	0.00831
822	-0.00243	822	0.000107	822	0.00827
823	-0.00246	823	7.6e-05	823	0.00818
824	-0.00245	824	9.2e-05	824	0.00814
825	-0.00245	825	0.000122	825	0.00807
826	-0.00245	826	1.5e-05	826	0.008
827	-0.00248	827	6.1e-05	827	0.00789
828	-0.00248	828	9.2e-05	828	0.00789
829	-0.00244	829	0.000122	829	0.00783
830	-0.00245	830	7.6e-05	830	0.00769
831	-0.00244	831	0.000122	831	0.00763
832	-0.00242	832	7.6e-05	832	0.00754
833	-0.00241	833	7.6e-05	833	0.00748
834	-0.0024	834	6.1e-05	834	0.00737
835	-0.00241	835	6.1e-05	835	0.00723
836	-0.00242	836	1.5e-05	836	0.00729
837	-0.00241	837	7.6e-05	837	0.00714
838	-0.00242	838	3.1e-05	838	0.00713
839	-0.00242	839	0.000107	839	0.00708
840	-0.00244	840	6.1e-05	840	0.00701
841	-0.00244	841	4.6e-05	841	0.00693
842	-0.00247	842	7.6e-05	842	0.00688
843	-0.00247	843	6.1e-05	843	0.00677
844	-0.00247	844	3.1e-05	844	0.00668
845	-0.0025	845	1.5e-05	845	0.00664
846	-0.0025	846	1.5e-05	846	0.00662
847	-0.00247	847	4.6e-05	847	0.00649
848	-0.00247	848	0	848	0.00648
849	-0.00248	849	4.6e-05	849	0.00642
850	-0.00248	850	1.5e-05	850	0.00629
851	-0.00247	851	4.6e-05	851	0.00622
852	-0.00248	852	9.2e-05	852	0.00615
853	-0.00248	853	4.6e-05	853	0.00607
854	-0.00248	854	0	854	0.00607
855	-0.00247	855	4.6e-05	855	0.00595
856	-0.0025	856	4.6e-05	856	0.00592
857	-0.0025	857	7.6e-05	857	0.00585
858	-0.00251	858	0	858	0.00581
859	-0.00251	859	6.1e-05	859	0.00572
860	-0.00251	860	0	860	0.00567
861	-0.00252	861	1.5e-05	861	0.00565
862	-0.00254	862	4.6e-05	862	0.00553
863	-0.00255	863	3.1e-05	863	0.00546
864	-0.00257	864	1.5e-05	864	0.0055
865	-0.00258	865	1.5e-05	865	0.00538
866	-0.00257	866	4.6e-05	866	0.00534
867	-0.00259	867	4.6e-05	867	0.00533
868	-0.00259	868	0	868	0.00522
869	-0.00257	869	4.6e-05	869	0.00513
870	-0.00258	870	1.5e-05	870	0.00515
871	-0.00259	871	7.6e-05	871	0.00505
872	-0.00258	872	6.1e-05	872	0.00502
873	-0.00258	873	3.1e-05	873	0.0049
874	-0.00259	874	4.6e-05	874	0.00488
875	-0.00261	875	1.5e-05	875	0.00485
876	-0.0026	876	6.1e-05	876	0.00479
877	-0.00258	877	0.000107	877	0.00476
878	-0.0026	878	0	878	0.00464
879	-0.00259	879	3.1e-05	879	0.00461
880	-0.0026	880	0	880	0.00455
881	-0.00259	881	3.1e-05	881	0.00453
882	-0.00262	882	0	882	0.00447
883	-0.0026	883	3.1e-05	883	0.00444
884	-0.0026	884	0	884	0.00441
885	-0.0026	885	0	885	0.00435
886	-0.00262	886	-3.1e-05	886	0.00431
887	-0.00261	887	0	887	0.00424
888	-0.00262	888	9.2e-05	888	0.0042
889	-0.00261	889	0	889	0.00416
890	-0.00261	890	0	890	0.00412
891	-0.0026	891	-3.1e-05	891	0.00414
892	-0.00261	892	0	892	0.00404
893	-0.00261	893	6.1e-05	893	0.00395
894	-0.00261	894	0	894	0.00391
895	-0.00259	895	0	895	0.00388
896	-0.00259	896	-1.5e-05	896	0.00383
897	-0.00259	897	-3.1e-05	897	0.0038
898	-0.00261	898	-7.6e-05	898	0.00378
899	-0.00259	899	0	899	0.00369
900	-0.00259	900	-4.6e-05	900	0.00372
901	-0.00261			901	0.00364
902	-0.00258			902	0.00362
903	-0.00259			903	0.00355
904	-0.00261			904	0.00354
905	-0.00259			905	0.00346
906	-0.00258			906	0.00343
907	-0.00258			907	0.00343
908	-0.00258			908	0.00335
909	-0.00258			909	0.00331
910	-0.00258			910	0.00324
911	-0.00258			911	0.00325
912	-0.00255			912	0.00322
913	-0.00258			913	0.00318
914	-0.00256			914	0.00311
915	-0.00257			915	0.00306
916	-0.00256			916	0.00307
917	-0.00255			917	0.00305
918	-0.00255			918	0.00304
919	-0.00255			919	0.00306
920	-0.00253			920	0.003
921	-0.00253			921	0.00302
922	-0.00255			922	0.00301
923	-0.00253			923	0.00301
924	-0.00252			924	0.003
925	-0.0025			925	0.003
926	-0.0025			926	0.00296
927	-0.0025			927	0.00293
928	-0.00248			928	0.0029
929	-0.00249			929	0.00294
930	-0.00248			930	0.00285
931	-0.00245			931	0.00291
932	-0.00243			932	0.00293
933	-0.0024			933	0.00287
934	-0.00242			934	0.00287
935	-0.0024			935	0.00287
936	-0.00238			936	0.00285
937	-0.00237			937	0.00284
938	-0.00236			938	0.00284
939	-0.00236			939	0.00286
940	-0.00233			940	0.00279
941	-0.0023			941	0.00275
942	-0.00231			942	0.00275
943	-0.00231			943	0.00266
944	-0.00229			944	0.00273
945	-0.00229			945	0.00273
946	-0.00226			946	0.00276
947	-0.00224			947	0.00269
948	-0.00224			948	0.00267
949	-0.0022			949	0.00278
950	-0.00219			950	0.00285
951	-0.00219			951	0.00284
952	-0.00215			952	0.0029
953	-0.00211			953	0.0029
954	-0.00209			954	0.00289
955	-0.00203			955	0.0029
956	-0.002			956	0.00289
957	-0.00196			957	0.0029
958	-0.00197			958	0.00283
959	-0.00194			959	0.00286
960	-0.00193			960	0.00274
961	-0.00191			961	0.00273
962	-0.00194			962	0.00261
963	-0.00193			963	0.00254
964	-0.00192			964	0.00252
965	-0.00194			965	0.00252
966	-0.00195			966	0.00242
967	-0.00192			967	0.00238
968	-0.00194			968	0.00232
969	-0.00194			969	0.00227
970	-0.00195			970	0.00222
971	-0.00197			971	0.0021
972	-0.00197			972	0.00209
973	-0.00199			973	0.00204
974	-0.002			974	0.00205
975	-0.00201			975	0.00194
976	-0.00204			976	0.00189
977	-0.00203			977	0.0018
978	-0.00203			978	0.00171
979	-0.00206			979	0.00171
980	-0.00206			980	0.0016
981	-0.00207			981	0.00149
982	-0.00211			982	0.00144
983	-0.00211			983	0.00145
984	-0.00209			984	0.00138
985	-0.00212			985	0.00127
986	-0.00214			986	0.00118
987	-0.00217			987	0.00119
988	-0.00218			988	0.00112
989	-0.00217			989	0.00105
990	-0.0022			990	0.00101
991	-0.00221			991	0.00096
992	-0.00221			992	0.00086
993	-0.00223			993	0.00078
994	-0.00221			994	0.00071
995	-0.00222			995	0.00068
996	-0.0022			996	0.00061
997	-0.00222			997	0.00055
998	-0.0022			998	0.00052
999	-0.00223			999	0.00047
1000	-0.00225			1000	0.00038
1001	-0.00223			1001	0.00032
1002	-0.00225			1002	0.00029
1003	-0.00225			1003	0.00022
1004	-0.00223			1004	0.00017
1005	-0.00223			1005	0.00012
1006	-0.00223			1006	8e-05
1007	-0.00223			1007	4e-05
1008	-0.00222			1008	0
1009	-0.00223			1009	-7e-05
1010	-0.0022			1010	-0.00015
1011	-0.00221			1011	-0.0002
1012	-0.00218			1012	-0.00031
1013	-0.00216			1013	-0.00032
1014	-0.00215			1014	-0.00038
1015	-0.00214			1015	-0.00048
1016	-0.00214			1016	-0.00049
1017	-0.00211			1017	-0.00053
1018	-0.00212			1018	-0.00057
1019	-0.0021			1019	-0.00055
1020	-0.00208			1020	-0.00061
1021	-0.00208			1021	-0.00064
1022	-0.00203			1022	-0.00064
1023	-0.00201			1023	-0.00069
1024	-0.00199			1024	-0.00064
1025	-0.00198			1025	-0.00062
1026	-0.00198			1026	-0.00069
1027	-0.00191			1027	-0.00074
1028	-0.0019			1028	-0.00072
1029	-0.00189			1029	-0.00073
1030	-0.00186			1030	-0.00076
1031	-0.00185			1031	-0.00079
1032	-0.00179			1032	-0.00083
1033	-0.00176			1033	-0.00078
1034	-0.00175			1034	-0.00078
1035	-0.00172			1035	-0.00081
1036	-0.00171			1036	-0.00076
1037	-0.00166			1037	-0.0008
1038	-0.0016			1038	-0.00081
1039	-0.00159			1039	-0.00075
1040	-0.00154			1040	-0.00073
1041	-0.00151			1041	-0.00073
1042	-0.00147			1042	-0.0008
1043	-0.00145			1043	-0.00078
1044	-0.00139			1044	-0.00077
1045	-0.0014			1045	-0.00074
1046	-0.00134			1046	-0.00078
1047	-0.00131			1047	-0.00077
1048	-0.00127			1048	-0.00076
1049	-0.00126			1049	-0.00076
1050	-0.00121			1050	-0.00073
1051	-0.00113			1051	-0.00072
1052	-0.00107			1052	-0.00066
1053	-0.00103			1053	-0.00067
1054	-0.0009704			1054	-0.0006
1055	-0.0009276			1055	-0.00058
1056	-0.0008788			1056	-0.00051
1057	-0.0008604			1057	-0.00047
1058	-0.0008484			1058	-0.00047
1059	-0.0008056			1059	-0.00049
1060	-0.000818			1060	-0.00049
1061	-0.0007628			1061	-0.00045
1062	-0.0007204			1062	-0.00049
1063	-0.000708			1063	-0.00047
1064	-0.0006896			1064	-0.00047
1065	-0.0006652			1065	-0.00046
1066	-0.0006468			1066	-0.00049
1067	-0.0006652			1067	-0.00052
1068	-0.0006712			1068	-0.00056
1069	-0.0006836			1069	-0.00058
1070	-0.0006532			1070	-0.0006
1071	-0.0006532			1071	-0.00065
1072	-0.0006408			1072	-0.00061
1073	-0.000598			1073	-0.00056
1074	-0.000592			1074	-0.00061
1075	-0.0005736			1075	-0.0006
1076	-0.0005372			1076	-0.00058
1077	-0.0005492			1077	-0.00059
1078	-0.000464			1078	-0.00066
1079	-0.000464			1079	-0.00055
1080	-0.0004332			1080	-0.00058
1081	-0.0004884			1081	-0.00065
1082	-0.0004028			1082	-0.00064
1083	-0.0003724			1083	-0.00055
1084	-0.0003784			1084	-0.00055
1085	-0.000348			1085	-0.00059
1086	-0.0003416			1086	-0.00056
1087	-0.0003172			1087	-0.00061
1088	-0.0002868			1088	-0.00055
1089	-0.0002748			1089	-0.00058
1090	-0.000244			1090	-0.00058
1091	-0.0001404			1091	-0.00055
1092	-0.0001832			1092	-0.00051
1093	-0.00011			1093	-0.00053
1094	-0.00011			1094	-0.00049
1095	-8.56e-05			1095	-0.00059
1096	-7.32e-05			1096	-0.00045
1097	-4.88e-05			1097	-0.00053
1098	-9.16e-05			1098	-0.00061
1099	-1.24e-05			1099	-0.00046
1100	-1.24e-05			1100	-0.00052

## Sheet: Figure 1d
Binding energy (eV)	Intensity (a.u.)				Binding energy (eV)	Intensity (a.u.)
	AuNP					AuNP@CoTPyP
89.78	26149.6	26389.6	26149.6	26389.6	90.28	27998.5	28143.8	28658.5	28143.8	28658.5
89.68	26145.3	26461.1	26145.3	26461.1	90.18	28175.6	28139.5	28770.8	28139.5	28770.8
89.58	26141.1	26554.7	26141.1	26554.7	90.08	29123.4	28135.4	28907.6	28135.3	28907.6
89.48	26136.9	26676.1	26136.9	26676.1	89.98	28261.2	28130.5	29072.9	28130.4	29072.9
89.38	26132.9	26832.5	26132.9	26832.5	89.88	29460	28124.7	29272.5	28124.7	29272.6
89.28	26128	27032.2	26128	27032.2	89.78	29132	28117.8	29512.8	28117.7	29512.9
89.18	26122.8	27286.5	26122.7	27286.5	89.68	30058.8	28109.8	29802.5	28109.6	29802.6
89.08	26116.6	27609.2	26116.6	27609.2	89.58	30572	28099.6	30150.3	28099.5	30150.5
88.98	26109.5	28017.5	26109.5	28017.6	89.48	31401.6	28088.6	30569.7	28088.4	30570
88.88	26101	28533.1	26100.9	28533.2	89.38	30710.2	28076.1	31074.9	28075.8	31075.2
88.78	26091.1	29183.9	26091	29184	89.28	31379.6	28062.4	31684.2	28061.9	31684.7
88.68	26079.3	30004.6	26079.1	30004.8	89.18	31861.9	28047.4	32420.2	28046.8	32420.8
88.58	26065	31040.3	26064.7	31040.5	89.08	32407.7	28030.4	33310	28029.6	33310.9
88.48	26046.6	32348.3	26046.3	32348.7	88.98	34300.4	28011.2	34388.4	28010	34389.5
88.38	26022.4	34004.3	26021.9	34004.8	88.88	34244.3	27988.6	35699.1	27987.1	35700.6
88.28	25991.6	36110	25990.9	36110.6	88.78	36315.6	27962.2	37298.6	27960.1	37300.7
88.18	25952.9	38801.5	25951.9	38802.5	88.68	37725.5	27931	39260.4	27928.1	39263.2
88.08	25903.4	42262.1	25902	42263.5	88.58	39920.7	27894.4	41681.5	27890.6	41685.3
87.98	25839.9	46742	25838	46743.9	88.48	42471	27850.8	44689.9	27845.7	44695
87.88	25757.8	52581.4	25755.1	52584.1	88.38	45129.3	27798.3	48458	27791.5	48464.8
87.78	25648.8	60234.6	25645.1	60238.4	88.28	50115.9	27734	53219.5	27725	53228.4
87.68	25503.2	70283.7	25498	70288.9	88.18	55990.8	27654.1	59293.6	27642.3	59305.3
87.58	25309.4	83387.6	25302.3	83394.7	88.08	64109.8	27553.7	67116.8	27538.2	67132.3
87.48	25054.5	100045	25044.7	100054	87.98	74438.8	27425.2	77277.6	27405	77297.8
87.38	24728.8	119938	24715.5	119951	87.88	88537.1	27258.5	90538.1	27232.2	90564.4
87.28	24333	140692	24314.9	140710	87.78	109332	27040.4	107788	27006.3	107822
87.18	23877.7	156817	23853.3	156842	87.68	135458	26757.7	129786	26713.6	129830
87.08	23386.3	161507	23353.6	161540	87.58	163916	26399.8	156387	26343	156443
86.98	22891.3	152168	22847.5	152212	87.48	190770	25964.2	184968	25891.5	185041
86.88	22425.7	133160	22367.5	133218	87.38	209295	25461.8	208764	25368.9	208857
86.78	22015.3	111420	21938.3	111497	87.28	214480	24917.5	218368	24799.4	218486
86.68	21675.3	91611.1	21574	91712.4	87.18	204153	24366.3	208765	24216.5	208915
86.58	21409.7	75404.1	21277.1	75536.7	87.08	181432	23845.1	184501	23655.8	184690
86.48	21215.1	62777.8	21042.2	62950.7	86.98	154481	23384.9	155009	23146.6	155247
86.38	21083.1	53124.5	20858.7	53349	86.88	128932	23005.3	127352	22706.4	127651
86.28	21005.4	45771.6	20715.4	46061.7	86.78	107842	22716.4	104383	22342.5	104757
86.18	20976	40151.6	20602.6	40524.9	86.68	86685.2	22515.4	86328.6	22049.3	86794.7
86.08	20990.3	35827.6	20511.8	36306.1	86.58	73031.8	22395.6	72434.6	21816.3	73013.9
85.98	21047.2	32475.4	20436.3	33086.3	86.48	61981.3	22349.7	61782.8	21631.8	62500.7
85.88	21149.5	29858.5	20372.4	30635.6	86.38	54546.9	22373.3	53579.8	21486.2	54467
85.78	21302.2	27802.5	20317.1	28787.6	86.28	48306.2	22461.6	47207.8	21368.1	48301.2
85.68	21512.6	26178	20267.9	27422.7	86.18	44279.8	22615.5	42209.6	21271.1	43554
85.58	21791.8	24889.3	20223.7	26457.4	86.08	40670.5	22838	38249.4	21188.9	39898.6
85.48	22154.4	23864.1	20184.3	25834.3	85.98	39187.3	23136.7	35082.3	21117.8	37101.1
85.38	22617.1	23045.5	20147.5	25515.1	85.88	37185.7	23521.5	32527	21054.5	34994
85.28	23201.8	22389.8	20112.2	25479.3	85.78	36278.3	24006.7	30449.5	20996.9	33459.3
85.18	23937.8	21864	20078.6	25723.3	85.68	35364.8	24610.6	28748.5	20943.2	32415.9
85.08	24860.8	21440.6	20045.2	26256.2	85.58	34415.5	25357.3	27347.9	20892.9	31812.3
84.98	26016.7	21097.8	20010.8	27103.7	85.48	33871	26275.8	26188.1	20844.5	31619.4
84.88	27466.4	20818.6	19975	28310	85.38	34035	27403.5	25222.8	20797	31829.3
84.78	29288.2	20588.4	19936.3	29940.3	85.28	34541.6	28787.9	24415.3	20749.6	32453.5
84.68	31585.8	20394.3	19892.3	32087.7	85.18	35138	30489	23735.7	20700.6	33524.1
84.58	34499.3	20225.7	19841.2	34883.9	85.08	36469.1	32584.8	23159.7	20648.5	35096
84.48	38219.2	20073.4	19780.1	38512.4	84.98	38433.3	35177.8	22667.4	20591.7	37253.5
84.38	43006.7	19927.9	19705.4	43229.2	84.88	40712.8	38404	22242.5	20529	40117.5
84.28	49223	19779.4	19611.4	49391	84.78	43296.3	42445.3	21870.6	20458.2	43857.7
84.18	57367.9	19617.5	19491.3	57494.1	84.68	47002.6	47547.6	21538.3	20376.2	48709.7
84.08	68119.3	19428.4	19334.1	68213.5	84.58	53140.3	54048.7	21234.1	20279.7	55003
83.98	82351.2	19196	19126	82421.2	84.48	59741.8	62413.3	20945.9	20163.8	63195.3
83.88	101036	18900.2	18848.5	101087	84.38	69702.1	73280.3	20659.5	20020.1	73919.7
83.78	124808	18525.4	18487.4	124846	84.28	84784.5	87516.4	20359	19837.5	88037.8
83.68	152754	18059.5	18031.8	152781	84.18	105148	106242	20025.2	19601	106666
83.58	180296	17503.4	17483.3	180316	84.08	133659	130730	19636.8	19292.6	131074
83.48	198208	16874.5	16860	198223	83.98	167378	161917	19171.8	18893.4	162195
83.38	197510	16210	16199.6	197520	83.88	205626	199017	18614.5	18390	199241
83.28	178262	15549.9	15542.5	178269	83.78	240355	236933	17962.6	17782	237113
83.18	149541	14934.9	14929.6	149547	83.68	260858	264420	17232.5	17087.7	264565
83.08	120613	14395.8	14392.1	120617	83.58	261374	268801	16456	16340.3	268917
82.98	96050.8	13946.7	13944.1	96053.4	83.48	244554	247378	15678.5	15586.4	247470
82.88	76748.8	13587.2	13585.4	76750.6	83.38	212034	210442	14946.7	14873.6	210515
82.78	62043.8	13306.6	13305.4	62045	83.28	174759	170927	14296.3	14238.4	170985
82.68	50931.4	13090.9	13090.1	50932.2	83.18	140265	136269	13746	13700.3	136315
82.58	42510.1	12926	12925.4	42510.7	83.08	111697	108530	13299.5	13263.7	108566
82.48	36080.7	12800.4	12800	36081.1	82.98	88813.4	87167.4	12947	12918.9	87195.5
82.38	31125.6	12702.8	12702.5	31125.9	82.88	71090.4	70908.4	12672.5	12650.6	70930.3
82.28	27272.1	12626.6	12626.5	27272.3	82.78	57687.1	58517.7	12459.6	12442.6	58534.7
82.18	24250.1	12566.6	12566.5	24250.2	82.68	47969.9	49006.3	12294.5	12281.3	49019.4
82.08	21862.9	12518.9	12518.8	21863	82.58	39995.6	41634.5	12165.9	12155.8	41644.7
81.98	19965.5	12480.3	12480.3	19965.5	82.48	34177.9	35863.2	12065	12057.2	35871
81.88	18449.6	12448.7	12448.7	18449.7	82.38	29679.6	31300.9	11984.9	11979	31306.8
81.78	17234.4	12422.7	12422.7	17234.4	82.28	26514.9	27662.4	11920.8	11916.2	27667
81.68	16257	12401	12400.9	16257	82.18	24216.9	24738.2	11868.6	11865.2	24741.7
81.58	15469.9	12382.9	12382.9	15469.9	82.08	21987.9	22372.2	11825.7	11823.1	22374.8
81.48	14835.8	12368.3	12368.3	14835.9	81.98	20386.7	20446.8	11789.7	11787.8	20448.7
81.38	14325.5	12357.1	12357.1	14325.5	81.88	19306.6	18873	11759.6	11758.1	18874.5
81.28	13915	12348.2	12348.2	13915	81.78	17788.8	17582.3	11734.4	11733.3	17583.4
81.18	13585.7	12342.1	12342.1	13585.7	81.68	16716	16521	11713.6	11712.7	16521.8
81.08	13322.2	12338	12338	13322.2	81.58	15516	15646.5	11696.2	11695.6	15647.1
80.98	13111.5	12335.1	12335.1	13111.5	81.48	15100	14925.2	11681.8	11681.4	14925.7
80.88	12943	12332.7	12332.7	12943	81.38	14757.3	14329.8	11670	11669.6	14330.1
80.78	12809.2	12331.1	12331.1	12809.2	81.28	14064.2	13838.7	11660.6	11660.3	13838.9
--	--	--	--	--	81.18	12929.2	13433.4	11652.8	11652.7	13433.5
--	--	--	--	--	81.08	13007.4	13099.5	11646.8	11646.7	13099.6
--	--	--	--	--	80.98	12479.8	12825.1	11642.5	11642.4	12825.1
--	--	--	--	--	80.88	12209.9	12600	11639.7	11639.6	12600.1
--	--	--	--	--	80.78	11839.8	12415.1	11637.2	11637.1	12415.1
--	--	--	--	--	80.68	11323.3	12263.8	11635.3	11635.3	12263.8

## Sheet: Figure 1e
Binding energy (eV)	Intensity (a.u.)					Binding energy (eV)	Intensity (a.u.)
	AuNP@CoTPyP						CoTPyP
404.48	77417.4	77417.4	77418	77417.4	77418	403.78	5753.58	5729.71	5729.71	5730.29	5729.71	5730.29
404.38	77261	77261	77262	77261	77262	403.68	5673.16	5666.7	5666.7	5667.72	5666.7	5667.72
404.28	77186	77186	77187.8	77186	77187.8	403.58	5620.7	5666.6	5666.6	5668.37	5666.6	5668.37
404.18	77186	77186	77189.2	77186	77189.2	403.48	5619.37	5666.49	5666.49	5669.48	5666.49	5669.48
404.08	77184.2	77184.2	77189.7	77184.2	77189.7	403.38	5682.83	5666.38	5666.38	5671.32	5666.38	5671.32
403.98	77178.6	77178.6	77188	77178.6	77188	403.28	5759.65	5666.22	5666.22	5674.23	5666.22	5674.24
403.88	77177.1	77177.1	77192.9	77177.1	77192.9	403.18	5751.43	5665.94	5665.94	5678.67	5665.94	5678.67
403.78	77176	77176	77201.9	77176	77201.9	403.08	5802.03	5665.52	5665.53	5685.32	5665.52	5685.33
403.68	77175.9	77175.9	77217.9	77175.9	77217.9	402.98	5849.03	5665.1	5665.12	5695.26	5665.1	5695.27
403.58	77175.8	77175.8	77242.8	77175.8	77242.8	402.88	5678.47	5664.61	5664.64	5709.57	5664.61	5709.6
403.48	77175.6	77175.6	77280.7	77175.6	77280.7	402.78	5882.67	5664.03	5664.08	5729.64	5664.03	5729.7
403.38	77175.3	77175.3	77337.5	77175.3	77337.5	402.68	5883.24	5663.47	5663.59	5757.13	5663.47	5757.25
403.28	77174.8	77174.9	77421.1	77174.8	77421.1	402.58	5757.55	5662.92	5663.14	5793.65	5662.92	5793.87
403.18	77174.1	77174.1	77542	77174.1	77542	402.48	5832.18	5662.23	5662.64	5840.51	5662.23	5840.92
403.08	77173.1	77173.2	77713.8	77173.1	77713.9	402.38	5914.27	5661.39	5662.14	5898.74	5661.39	5899.49
402.98	77171.6	77171.8	77953.6	77171.6	77953.7	402.28	6110.98	5660.44	5661.79	5968.58	5660.44	5969.94
402.88	77169.8	77170.1	78281.9	77169.8	78282.1	402.18	6059.65	5659.29	5661.67	6048.93	5659.29	6051.31
402.78	77167.4	77167.8	78722.6	77167.4	78723	402.08	6071.49	5657.84	5661.94	6136.99	5657.83	6141.1
402.68	77164	77164.8	79302.1	77164	79302.9	401.98	6330.44	5656.15	5663.07	6228.31	5656.14	6235.25
402.58	77159.5	77160.8	80048.1	77159.5	80049.5	401.88	6284.37	5654.29	5665.75	6316.62	5654.28	6328.11
402.48	77153.7	77156	80987	77153.7	80989.3	401.78	6383.94	5652.17	5670.73	6394.22	5652.14	6412.85
402.38	77146	77149.8	82139.9	77146	82143.7	401.68	6496.72	5649.78	5679.22	6453.24	5649.7	6482.84
402.28	77135.9	77142.2	83518.6	77135.9	83524.8	401.58	6540.54	5647.31	5693.05	6487.11	5647.15	6533.17
402.18	77123.2	77133.3	85120.1	77123.2	85130.3	401.48	6494.26	5644.86	5714.44	6491.6	5644.54	6561.81
402.08	77107.6	77123.7	86921	77107.6	86937.1	401.38	6374.18	5642.41	5746	6465.78	5641.8	6570.58
401.98	77088.6	77113.9	88871.5	77088.6	88896.8	401.28	6588.64	5640.16	5791.03	6412.49	5639	6565.67
401.88	77066	77104.9	90893.5	77066	90932.4	401.18	6567.84	5638.37	5853.2	6337.55	5636.22	6556.68
401.78	77039.7	77098.7	92881.4	77039.7	92940.5	401.08	6513.23	5637.15	5936.03	6248.27	5633.23	6554.99
401.68	77009.7	77097.7	94708.2	77009.7	94796.2	400.98	6802.87	5637.09	6042.96	6152.55	5630.08	6572.43
401.58	76976.1	77105.3	96237.5	76976.1	96366.7	400.88	6616.92	5639.02	6176.33	6057.4	5626.77	6619.22
401.48	76939.6	77126.1	97341.4	76939.6	97527.9	400.78	6849.21	5644.27	6336.6	5968.21	5623.26	6702.56
401.38	76901.1	77165.8	97919.1	76901	98183.9	400.68	6857.68	5654.74	6521.26	5888.41	5619.46	6825.49
401.28	76861.6	77231	97914.2	76861.5	98283.9	400.58	6973.88	5673.47	6724.18	5819.8	5615.43	6986.59
401.18	76821.9	77328.8	97324.1	76821.7	97831.4	400.48	7166.65	5704.37	6934.53	5762.38	5610.85	7179.58
401.08	76783	77466.4	96201.3	76782.6	96885.4	400.38	7481.29	5753.42	7137.74	5715.55	5605.81	7395.08
400.98	76745.7	77650.7	94644	76745.2	95550.1	400.28	7561.94	5828.46	7316.23	5677.98	5600.3	7622.06
400.88	76710.9	77887.1	92779.2	76709.9	93957.4	400.18	7607.52	5939.49	7451.72	5647.96	5594.18	7850.81
400.78	76678.9	78178.7	90744	76677.4	92246.9	400.08	7935.5	6098.9	7528.48	5623.72	5587.29	8076.53
400.68	76650.3	78524.8	88667.5	76647.9	90546.8	399.98	8399.19	6321.42	7536.71	5603.8	5579.64	8302.65
400.58	76625.1	78919.1	86658.1	76621.3	88959.7	399.88	8660.12	6623.19	7474.44	5586.9	5571.21	8542.1
400.48	76603.2	79349.5	84796.7	76597.3	87554.8	399.78	8806.66	7020.17	7347.87	5571.72	5561.75	8816.27
400.38	76584.9	79797.4	83135.8	76576	86366.1	399.68	9234.64	7526.31	7170.35	5557.47	5551.26	9151.61
400.28	76569.8	80237.3	81700.8	76556.6	85394.7	399.58	9565.11	8149.89	6959.11	5543.38	5539.59	9573.19
400.18	76558.4	80639.5	80496.4	76539.1	84616.2	399.48	10255.9	8889.64	6732.16	5528.85	5526.59	10097.5
400.08	76551	80972.6	79511.7	76523.2	83988.9	399.38	10773.5	9730.29	6505.4	5513.27	5511.95	10725.1
399.98	76548.2	81207.4	78725.4	76508.8	83463.4	399.28	11398.4	10639.2	6291.22	5496.35	5495.59	11435.6
399.88	76550.3	81321.2	78111.2	76495.6	82991.6	399.18	11954.4	11564.3	6097.37	5477.6	5477.17	12184.9
399.78	76558.4	81302.1	77641	76483.5	82534.5	399.08	12842.4	12436.8	5927.89	5456.93	5456.69	12908.2
399.68	76572.9	81150.5	77287.7	76472.2	82066.6	398.98	13502.8	13177.4	5783.54	5434.36	5434.23	13526.8
399.58	76594.6	80879.3	77026.8	76461.8	81577.2	398.88	13903.7	13708.7	5663.04	5410.19	5410.12	13961.7
399.48	76624.1	80512	76837.3	76452.2	81069.1	398.78	13964	13968.2	5563.51	5384.55	5384.51	14147.2
399.38	76661.7	80077.8	76701.5	76443.3	80554.5	398.68	14277.5	13922.8	5482.13	5358.25	5358.23	14046.7
399.28	76707.1	79608.1	76605.6	76435.2	80050.5	398.58	13818.3	13575.7	5415.99	5332.07	5332.07	13659.6
399.18	76759.6	79132.4	76538.8	76428.2	79574.5	398.48	13186.5	12965.6	5362.41	5306.77	5306.77	13021.3
399.08	76817	78674.4	76492.5	76421.8	79140.3	398.38	12383.2	12158.4	5319.19	5283.07	5283.07	12194.5
398.98	76876.7	78252.2	76460.8	76416.4	78757	398.28	11251.9	11233.9	5284.81	5261.84	5261.84	11256.8
398.88	76935.1	77877.2	76439.2	76411.8	78428	398.18	10156.7	10270.7	5257.7	5243.4	5243.4	10285
398.78	76987.8	77554.6	76424.6	76407.9	78151.3	398.08	9203.92	9336.15	5236.59	5227.87	5227.87	9344.87
398.68	77030.3	77284.8	76414.5	76404.4	77920.6	397.98	8386.72	8479.5	5220.45	5215.24	5215.24	8484.71
398.58	77058.9	77065.2	76407.6	76401.7	77728.3	397.88	7599.93	7730.58	5208.14	5205.08	5205.08	7733.63
398.48	77070.4	76890.5	76402.7	76399.3	77565	397.78	7180.7	7102.2	5198.91	5197.16	5197.16	7103.95
398.38	77063.3	76754.3	76399	76397	77422.5	397.68	6496.34	6593.6	5191.98	5191	5191	6594.59
398.28	77038.2	76650.6	76396.2	76395.1	77294.8	397.58	6299	6195.3	5186.98	5186.44	5186.44	6195.84
398.18	76997.3	76573.1	76394	76393.4	77177.6	397.48	5757.76	5892.5	5183.38	5183.08	5183.08	5892.79
398.08	76943.9	76516.1	76392.2	76391.9	77068.5	397.38	5631.14	5668.7	5180.87	5180.72	5180.72	5668.85
397.98	76882.2	76475.1	76390.7	76390.5	76966.9	397.28	5560.24	5507.41	5179	5178.92	5178.92	5507.49
397.88	76816.5	76446.1	76389.6	76389.5	76873.2	397.18	5562.42	5394.02	5177.59	5177.55	5177.55	5394.06
397.78	76750.6	76425.7	76388.5	76388.4	76788	397.08	5596.81	5316.08	5176.41	5176.39	5176.39	5316.1
397.68	76687.8	76411.6	76387.5	76387.5	76712	396.98	5414.6	5263.7	5175.43	5175.42	5175.42	5263.71
397.58	76630.5	76402.2	76386.8	76386.8	76645.9	396.88	5315.27	5229.21	5174.57	5174.56	5174.56	5229.22
397.48	76580	76395.9	76386.2	76386.2	76589.6	396.78	5366.46	5206.9	5173.76	5173.76	5173.76	5206.9
397.38	76536.9	76391.8	76385.8	76385.8	76542.8	396.68	5475.74	5192.75	5173.07	5173.07	5173.07	5192.76
397.28	76500.9	76389.1	76385.4	76385.4	76504.6	396.58	5410.15	5183.91	5172.46	5172.46	5172.46	5183.91
397.18	76471.8	76387.3	76385.1	76385.1	76474	396.48	5284.5	5178.5	5171.97	5171.97	5171.97	5178.5
397.08	76448.9	76386.2	76384.9	76384.9	76450.2	396.38	5112.09	5175.24	5171.59	5171.59	5171.59	5175.24
396.98	76431.1	76385.5	76384.7	76384.7	76431.8	396.28	5189.14	5173.32	5171.32	5171.32	5171.32	5173.32
396.88	76417.6	76385	76384.6	76384.6	76418.1	396.18	5292.28	5172.17	5171.1	5171.1	5171.1	5172.17
						396.08	5335.74	5171.52	5170.96	5170.96	5170.96	5171.52
						395.98	5148.05	5171.03	5170.74	5170.74	5170.74	5171.03
						395.88	5150.84	5170.61	5170.47	5170.47	5170.47	5170.61

## Sheet: Figure 2a
Time (h)	HER rate (mol g-1)
	CoTPyP	AuNP@CoTPyP	AuNP
0	0	0	0
0.5	0.02976	0.35712	0
1	0.05952	0.86304	0
1.5	0.11904	1.96416	0
2	0.17856	3.5712	0

## Sheet: Figure 2b
Previous works	HER rate (mol g-1 h-1)
Cu3P@NiCoP	8.9
Au@UiOS@ZIS	39.1
AgSHIN-Au@CdS	191.2
Ir-complex	243.9
This work	3214

## Sheet: Figure 2c
cycle	HER rate (mol g-1 h-1)	TON
1	2.62131	11795.9
2	2.93267	13197
3	2.93164	13192.4
4	2.50011	11250.5
5	2.69585	12131.3
6	2.56042	11521.9
7	2.91173	13102.8
8	2.90187	13058.4
9	2.9874	13443.3
10	2.96744	13353.5
11	2.73201	12294.1
12	3.02083	13593.8
13	2.57559	11590.2
14	3.0257	13615.6
15	2.93874	13224.3

## Sheet: Figure 2d
cycle	HER rate (mol g-1 h-1)	TON
1	2.96834	13357.5
2	2.91343	13110.4
3	3.03382	13652.2
--	--	--
--	--	--
--	--	--
n+1	2.75183	12383.2
n+2	2.83093	12739.2
n+3	2.86232	12880.4

## Sheet: Figure 3b
Concentration (nM)	HER rate (mol g-1 h-1)
2	0.13825
20	0.15032
200	0.18421
2000	0.04628

## Sheet: Figure 3c
Concentration (nM)	HER rate (mol g-1 h-1)
2	3.214
20	0.14405
200	0.0486
2000	0.00104

## Sheet: Figure 4d
Wavelength (nm)	HER rate (mol g-1 h-1)	Wavelength (nm)	Extinction spectrum (a.u.)
365	1.44	350	0.04363
430	1.35	351	0.04331
480	1.10112	352	0.04303
550	1.94	353	0.04295
600	1.54	354	0.04272
650	1.2	355	0.04244
		356	0.04229
		357	0.04222
		358	0.04239
		359	0.04218
		360	0.04161
		361	0.04155
		362	0.04141
		363	0.04124
		364	0.0412
		365	0.04088
		366	0.04091
		367	0.04068
		368	0.04053
		369	0.04014
		370	0.03987
		371	0.0398
		372	0.03987
		373	0.03958
		374	0.03938
		375	0.03919
		376	0.03883
		377	0.03856
		378	0.03874
		379	0.03835
		380	0.03821
		381	0.038
		382	0.03775
		383	0.03752
		384	0.03732
		385	0.03704
		386	0.03689
		387	0.03674
		388	0.03653
		389	0.03621
		390	0.03609
		391	0.03596
		392	0.03572
		393	0.03537
		394	0.03523
		395	0.03494
		396	0.03472
		397	0.03456
		398	0.03432
		399	0.03418
		400	0.03388
		401	0.03369
		402	0.03363
		403	0.03337
		404	0.03316
		405	0.03299
		406	0.03265
		407	0.03236
		408	0.03228
		409	0.03215
		410	0.0319
		411	0.03178
		412	0.03154
		413	0.03139
		414	0.0312
		415	0.03107
		416	0.0309
		417	0.03064
		418	0.03042
		419	0.03037
		420	0.03017
		421	0.02997
		422	0.02987
		423	0.02965
		424	0.02945
		425	0.02927
		426	0.02923
		427	0.02909
		428	0.02898
		429	0.02874
		430	0.02874
		431	0.02855
		432	0.02839
		433	0.02837
		434	0.02812
		435	0.02809
		436	0.02803
		437	0.02783
		438	0.02763
		439	0.02755
		440	0.02759
		441	0.02733
		442	0.02724
		443	0.02707
		444	0.02697
		445	0.02685
		446	0.02681
		447	0.0265
		448	0.0264
		449	0.02633
		450	0.02625
		451	0.02611
		452	0.026
		453	0.02602
		454	0.02583
		455	0.02573
		456	0.02565
		457	0.0256
		458	0.0256
		459	0.0255
		460	0.02547
		461	0.0255
		462	0.02553
		463	0.0255
		464	0.02542
		465	0.02546
		466	0.02549
		467	0.02553
		468	0.02567
		469	0.02566
		470	0.02576
		471	0.02591
		472	0.02598
		473	0.02614
		474	0.02626
		475	0.02641
		476	0.0266
		477	0.02684
		478	0.02708
		479	0.02733
		480	0.02757
		481	0.02796
		482	0.02822
		483	0.02852
		484	0.0289
		485	0.02936
		486	0.02975
		487	0.03032
		488	0.03082
		489	0.03128
		490	0.03183
		491	0.03244
		492	0.03304
		493	0.03355
		494	0.03439
		495	0.03505
		496	0.03556
		497	0.03641
		498	0.03709
		499	0.03778
		500	0.03853
		501	0.03925
		502	0.03999
		503	0.04075
		504	0.04135
		505	0.04211
		506	0.04277
		507	0.04342
		508	0.04411
		509	0.0447
		510	0.04525
		511	0.04586
		512	0.04637
		513	0.04687
		514	0.04731
		515	0.04771
		516	0.04807
		517	0.04842
		518	0.04872
		519	0.04896
		520	0.04913
		521	0.04927
		522	0.04937
		523	0.04942
		524	0.04942
		525	0.04942
		526	0.04937
		527	0.04924
		528	0.0491
		529	0.04894
		530	0.04875
		531	0.0484
		532	0.04809
		533	0.04775
		534	0.04735
		535	0.04703
		536	0.04662
		537	0.04617
		538	0.04571
		539	0.04526
		540	0.04481
		541	0.04433
		542	0.0438
		543	0.04337
		544	0.04281
		545	0.04234
		546	0.04179
		547	0.04126
		548	0.04077
		549	0.04022
		550	0.03975
		551	0.03923
		552	0.03873
		553	0.03816
		554	0.03779
		555	0.03729
		556	0.03687
		557	0.03637
		558	0.03594
		559	0.03555
		560	0.03509
		561	0.03471
		562	0.03434
		563	0.03394
		564	0.03362
		565	0.03325
		566	0.03293
		567	0.03268
		568	0.03235
		569	0.03203
		570	0.0318
		571	0.03151
		572	0.03128
		573	0.03104
		574	0.03081
		575	0.03063
		576	0.03043
		577	0.03024
		578	0.03004
		579	0.02989
		580	0.02974
		581	0.02963
		582	0.02944
		583	0.02933
		584	0.0292
		585	0.02908
		586	0.02902
		587	0.02896
		588	0.02879
		589	0.02872
		590	0.02872
		591	0.02859
		592	0.02858
		593	0.02854
		594	0.02848
		595	0.02841
		596	0.02844
		597	0.02837
		598	0.02835
		599	0.02828
		600	0.02844
		601	0.02845
		602	0.02844
		603	0.02844
		604	0.02841
		605	0.0284
		606	0.02839
		607	0.02844
		608	0.02835
		609	0.02835
		610	0.0284
		611	0.02838
		612	0.02836
		613	0.02837
		614	0.02839
		615	0.02838
		616	0.02835
		617	0.0284
		618	0.02834
		619	0.02835
		620	0.02831
		621	0.02824
		622	0.02826
		623	0.02824
		624	0.02826
		625	0.02823
		626	0.02821
		627	0.02818
		628	0.02815
		629	0.02812
		630	0.02809
		631	0.02806
		632	0.02801
		633	0.02799
		634	0.02794
		635	0.02791
		636	0.02788
		637	0.0278
		638	0.02779
		639	0.02772
		640	0.02765
		641	0.02757
		642	0.02751
		643	0.02743
		644	0.02736
		645	0.02731
		646	0.02725
		647	0.02716
		648	0.02708
		649	0.02702
		650	0.02691
		651	0.0268
		652	0.02673
		653	0.02659
		654	0.02651
		655	0.0264
		656	0.02632
		657	0.02619
		658	0.02614
		659	0.02604
		660	0.02582
		661	0.02579
		662	0.02573
		663	0.02559
		664	0.02554
		665	0.02538
		666	0.0253
		667	0.02523
		668	0.02512
		669	0.02502
		670	0.02494
		671	0.0248
		672	0.02472
		673	0.02456
		674	0.02441
		675	0.02428
		676	0.02409
		677	0.02397
		678	0.02391
		679	0.02379
		680	0.0236
		681	0.0235
		682	0.02336
		683	0.02327
		684	0.02312
		685	0.023
		686	0.02291
		687	0.02279
		688	0.02266
		689	0.02251
		690	0.0224
		691	0.02226
		692	0.02211
		693	0.02198
		694	0.02187
		695	0.02179
		696	0.02164
		697	0.02155
		698	0.02137
		699	0.02125
		700	0.02115
		701	0.02106
		702	0.02091
		703	0.02075
		704	0.02065
		705	0.02054
		706	0.02044
		707	0.02028
		708	0.02012
		709	0.02002
		710	0.01993
		711	0.01979
		712	0.01972
		713	0.01959
		714	0.01944
		715	0.01932
		716	0.01919
		717	0.01909
		718	0.01895
		719	0.01884
		720	0.01869
		721	0.01851
		722	0.01846
		723	0.01836
		724	0.01816
		725	0.01804
		726	0.01793
		727	0.01786
		728	0.01773
		729	0.01755
		730	0.01749
		731	0.01735
		732	0.01723
		733	0.01716
		734	0.01701
		735	0.01689
		736	0.0168
		737	0.01665
		738	0.01653
		739	0.01636
		740	0.01633
		741	0.01621
		742	0.01607
		743	0.0159
		744	0.01585
		745	0.01573
		746	0.01561
		747	0.01548
		748	0.01536
		749	0.01527
		750	0.01514

[truncated: 33 more sheets: Figure 4e, Figure 4f, Figure 5a, Figure 5b, Figure 5c, Figure 5d, Figure 5e, Figure 5f, Figure 5g, Figure 5h, Figure 6a, Figure 6c, Figure S2, Figure S3, Figure S5, Figure S6a, Figure S6b, Figure S7a, Figure S9, Figure S10b …]
